# Supplementary material for: Inhibition of hypoxia inducible factor 1 and topoisomerase with acriflavine sensitizes perihilar cholangiocarcinomas to photodynamic therapy
Source: Oncotarget. 2015 Nov 27;7(3):3341–56. doi: 10.18632/oncotarget.6490 (PMC4823110; doi:10.18632/oncotarget.6490)
Supplement: Supplementary file 2 [file oncotarget-07-3341-s002.xlsx]

## Sheet: Sheet1
Table S1. Primer information for primer pairs used for qRT-PCR, including amplicon size, PCR efficiency, melting curve analysis, and electrophoretic analysis of the amplicon.
PCR efficiencies were categorized as low (<1.7), medium (1.7 - 1.8), or high (>1.8). Melting curves were analyzed for the formation of a single product (sp).
Electrophoretic analysis was performed to assess the formation of single bands (sb), where the occurrence of a minor byproduct (mbp) was deemed acceptable.
Gene name	Fw primer sequence	Rv primer sequence	Amplicon size (bp)	PCR Efficiency	Melting curve	Electrophoresis
HIF1A	GCGCGAACGACAAGAAAAAGA	CCAGAAGTTTCCTCACACGC	204	high	sp	sb
ANGPT1	GCTCCACACGTGGAACCGGA	CCAGCATGGTAGCCGTGTGGT	175	high	sp, shoulder	sb
ANGPT2	CCCTACGTGTCCAATGCTGT	CCGCTGTTTGGTTCAACAGG	172	medium	sp, wide peak	sb
EDN1	GGGCTGAAGGATCGCTTTGA	GCGCCTAAGACTGCTGTTTC	199	medium	sp	sb
SERPINE1	ATGCCCTCTACTTCAACGGC	TTCCAGTGGCTGATGAGCTG	289	high	sp	sb, mbp
VEGF	CCACACCATCACCATCGACA	CTAATCTTCCGGGCTCGGTG	204	high	sp	sb
HK1	CGCAGCTCCTGGCCTATTAC	CATGATTCACTTGCACCCGC	288	high	sp	sb
LDHA	GACGTCAGCATAGCTGTTCCA	GCAAGTTCATCTGCCAAGTCC	294	high	sp	sb
PDHA	GGAGGCCGGCATCAACC	TTAGCAGCACCATCGCCATA	288	high	sp	sb, mbp
PGK1	CCCTCGTTGACCGAATCACC	CAGCAGCCTTAATCCTCTGGTT	178	high	sp	sb, mbp
PKM2	GGGTTCGGAGGTTTGATG	ACGGCGGTGGCTTCTGT	415	high	sp	sb
BCL2	TTTGTGGAACTGTACGGCCC	CAGCCTGCAGCTTTGTTTCA	230	high	sp	sb
BECN1	ATCTGCGAGAGACACCATCC	TGTCACCATCCAGGAACTCA	137	high	sp	sb
BIRC5	AGGACCACCGCATCTCTACA	TGTTCCTCTATGGGGTCGTCA	187	high	sp	sb
HMOX1	AGGGAATTCTCTTGGCTGGC	GCTGCCACATTAGGGTGTCT	233	high	sp	sb
HSPA5	GGCATCGACCTGGGGACCAC	TCATTCCACGTGCGGCCGAT	215	high	sp	sb
PTGS2	GGCCATGGGGTGGACTTAAA	CCCCACAGCAAACCGTAGAT	192	high	sp	sb
S18 rRNA	TTCGGAACTGAGGCCATGAT	CGAACCTCCGACTTTCGTTCT	151	high	sp	sb
