# Supplementary material for: Inhibition of hypoxia inducible factor 1 and topoisomerase with acriflavine sensitizes perihilar cholangiocarcinomas to photodynamic therapy
Source: Oncotarget. 2015 Nov 27;7(3):3341–56. doi: 10.18632/oncotarget.6490 (PMC4823110; doi:10.18632/oncotarget.6490)
Supplement: Supplementary file 3 [file oncotarget-07-3341-s003.xlsx]

## Sheet: Sheet1
Table S2: Overview of the mean, log2-transformed fold-changes in mRNA levels and standard deviations of selected target genes obtained in SK-ChA-1 cells.
SK-ChA-1	HIF1A	ANGPT1	ANGPT2	EDN1	SERPINE1	VEGF	HK1	LDHA	PDHA
CTRL 0 h	0.00 ± 0.21	0.00 ± 0.15	0.00 ± 0.54	0.00 ± 0.48	0.00 ± 0.33	0.00 ± 0.35	0.00 ± 0.06	0.00 ± 0.63	0.00 ± 0.63
CTRL 2 h	0.13 ± 0.67	0.43 ± 0.29	-2.61 ± 0.05	-0.52 ± 0.35	0.38 ± 0.64	-0.31 ± 0.45	-0.14 ± 0.23	-0.68 ± 0.30	0.27 ± 0.46
CTRL 4 h	0.12 ± 0.67	-0.57 ± 0.10	-1.54 ± 0.27	0.28 ± 0.13	-0.08 ± 0.09	1.58 ± 0.73	1.16 ± 0.38	-1.30 ± 0.70	-0.57 ± 0.38
ACF 0 h	0.48 ± 0.36	-1.00 ± 0.42	-2.59 ± 0.00	-0.25 ± 0.13	2.44 ± 0.33	-1.01 ± 0.24	1.72 ± 0.68	-0.96 ± 0.84	0.98 ± 0.27
ACF 2 h	-0.20 ± 1.16	-0.28 ± 0.16	-0.58 ± 0.96	-0.79 ± 0.20	3.36 ± 0.37	-0.10 ± 0.71	0.47 ± 1.51	-1.12 ± 0.49	0.65 ± 0.75
ACF 4 h	-0.82 ± 0.85	-0.18 ± 0.50	1.15 ± 1.35	0.83 ± 0.66	3.28 ± 0.51	0.26 ± 0.54	2.21 ± 0.17	-1.14 ± 0.33	0.10 ± 0.22
PDT 0 h	0.27 ± 0.39	-0.21 ± 0.29	-1.78 ± 0.00	-0.22 ± 0.69	1.48 ± 0.48	0.22 ± 0.56	0.39 ± 0.23	0.96 ± 0.21	0.88 ± 0.64
PDT 2 h	0.28 ± 0.21	-0.79 ± 0.40	-1.44 ± 0.53	-0.28 ± 0.42	1.16 ± 0.41	0.76 ± 0.33	-0.44 ± 0.16	0.27 ± 0.27	0.11 ± 0.04
PDT 4 h	-0.50 ± 0.13	0.17 ± 0.25	-1.83 ± 0.14	-0.22 ± 1.01	0.58 ± 0.17	0.90 ± 0.60	-0.09 ± 0.14	-0.91 ± 0.70	-0.11 ± 0.77
ACF + PDT 0 h	-0.26 ± 0.45	-1.03 ± 0.25	0.05 ± 0.21	0.66 ± 0.47	2.21 ± 0.59	-0.23 ± 0.53	1.42 ± 0.28	-1.13 ± 0.93	-0.25 ± 0.29
ACF + PDT 2 h	0.35 ± 0.05	-0.91 ± 0.18	-1.46 ± 0.12	0.54 ± 0.26	2.09 ± 0.48	0.27 ± 0.37	1.07 ± 0.02	-1.51 ± 0.58	-0.30 ± 0.19
ACF + PDT 4 h	-0.38 ± 0.10	-0.85 ± 0.46	-2.07 ± 0.24	1.44 ± 0.60	2.79 ± 0.37	1.03 ± 0.46	1.27 ± 0.56	-0.86 ± 0.72	0.45 ± 0.31
SK-ChA-1	PGK1	PKM2	BCL2	BECN1	BIRC5	HMOX1	HSPA5	PTGS2
CTRL 0 h	0.00 ± 0.73	0.00 ± 0.18	0.00 ± 1.03	0.00 ± 0.21	0.00 ± 0.14	0.00 ± 0.23	0.00 ± 0.08	0.00 ± 0.00
CTRL 2 h	-0.13 ± 0.65	-0.03 ± 0.35	1.36 ± 1.13	-0.38 ± 0.59	0.30 ± 0.34	0.74 ± 0.14	0.09 ± 0.60	1.93 ± 0.30
CTRL 4 h	-0.07 ± 0.14	0.10 ± 0.31	0.22 ± 0.55	-0.86 ± 0.11	-1.07 ± 0.31	0.44 ± 0.40	-0.68 ± 0.40	1.53 ± 0.28
ACF 0 h	-0.37 ± 0.14	-0.35 ± 0.18	-1.68 ± 0.57	0.39 ± 0.98	1.21 ± 0.13	1.30 ± 0.06	-1.78 ± 0.39	-0.16 ± 0.00
ACF 2 h	0.33 ± 0.94	-0.30 ± 0.94	-1.25 ± 1.60	1.06 ± 0.56	1.74 ± 1.01	1.68 ± 1.21	-1.76 ± 0.21	1.93 ± 0.47
ACF 4 h	-0.99 ± 0.76	0.20 ± 0.44	0.37 ± 0.93	1.14 ± 0.52	0.71 ± 0.62	1.42 ± 0.40	0.63 ± 0.11	1.66 ± 1.25
PDT 0 h	-0.20 ± 0.71	-0.05 ± 0.18	-0.73 ± 1.46	-1.09 ± 0.65	0.54 ± 0.50	1.25 ± 0.49	-0.44 ± 0.12	1.71 ± 0.52
PDT 2 h	0.19 ± 0.40	-0.19 ± 0.30	1.12 ± 0.73	-1.01 ± 0.32	-0.07 ± 0.46	0.93 ± 0.55	-0.73 ± 0.15	1.43 ± 0.12
PDT 4 h	-0.78 ± 0.44	-0.25 ± 0.62	-0.99 ± 0.79	-0.81 ± 0.30	0.45 ± 0.20	1.12 ± 0.07	-0.49 ± 0.81	1.38 ± 0.70
ACF + PDT 0 h	0.14 ± 0.11	0.08 ± 0.14	-1.31 ± 0.68	-0.41 ± 0.18	0.54 ± 0.31	0.98 ± 0.38	-1.57 ± 0.59	-0.21 ± 0.43
ACF + PDT 2 h	-0.53 ± 0.24	0.31 ± 0.92	-0.97 ± 0.47	-0.22 ± 0.28	0.05 ± 0.52	0.39 ± 0.30	-1.50 ± 0.60	0.97 ± 0.42
ACF + PDT 4 h	-1.06 ± 0.55	0.34 ± 0.39	-0.49 ± 0.86	-0.13 ± 0.95	0.68 ± 0.60	2.53 ± 0.44	-0.82 ± 1.24	1.84 ± 0.88
